# Supplementary material for: Antagonistic Effects of Actin-Specific Toxins on Salmonella Typhimurium Invasion into Mammalian Cells
Source: Biomolecules. 2024 Nov 9;14(11):1428. doi: 10.3390/biom14111428 (PMC11591686; doi:10.3390/biom14111428)
Supplement: Supplementary file 1 [file biomolecules-14-01428-s001.zip]

Archive with 3 entries (3 files):
- Video Legends.pdf
- Video S1_inactive ACD.avi
- Video S2_active ACD.avi
